# Supplementary material for: Expanding the Antiviral Spectrum of Scorpion-Derived Peptides Against Toscana Virus and Schmallenberg Virus
Source: Pathogens. 2025 Jul 19;14(7):713. doi: 10.3390/pathogens14070713 (PMC12300298; doi:10.3390/pathogens14070713)
Supplement: Supplementary file 1 [file pathogens-14-00713-s001.zip]

Archive with 1 entries (1 files):
- pathogens-3716336-supplementary.pdf
